# Supplementary material for: Protein intake and cancer: an umbrella review of systematic reviews for the evidence-based guideline of the German Nutrition Society
Source: Eur J Nutr. 2024 Apr 21;63(5):1471–86. doi: 10.1007/s00394-024-03380-4 (PMC11329548; doi:10.1007/s00394-024-03380-4)
Supplement: Supplementary file 5 — Supplementary file5 (XLSX 11 KB) [file 394_2024_3380_MOESM5_ESM.xlsx]

## Sheet: Tabelle1
Supplementary Material S2. Overview of primary studies included in different systematic reviews.
primary studies	Pedersen 2013 [22]	Lai 2017 [21]	Mao 2018 [19]	Pang 2018 [20]	Khodavandi 2020 [18]	Ubago-Guisado 2021 [17]	Alzahrani 2022 [14]	Fan 2022 [15]	Zhang 2022 [16]	Shin 2023 [13]
Holmes 2003	X
Sieri 2002	X
Goldbohm 1994		X
Pietinen 1999		X
Prentice 2009		X
Allen 2008			X			X	X
Berndt 2002			X
Chan 2000			X				X
Lane 2017			X				X
Mills 1989			X				X
Schuurman 1999			X				X
Severson 1989			X				X
Smit 2007			X				X
Tsilidis 2013			X				X
Kiani 2006				X	X
Kushi 1999				X	X
Merrit 2016					X
Chang 2007					X
Baglia 2016								X
Kweon 2013								X
Yang 2009								X
Sun 2004								X
Sun 2002								X
Ghorbani 2016									X
Lucenteforte 2010									X
Stolzenberg-Solomon 2002									X
Kristal 2010							X
Lan 2021							X
Lee 2009										X
