# Supplementary material for: Protein intake and cancer: an umbrella review of systematic reviews for the evidence-based guideline of the German Nutrition Society
Source: Eur J Nutr. 2024 Apr 21;63(5):1471–86. doi: 10.1007/s00394-024-03380-4 (PMC11329548; doi:10.1007/s00394-024-03380-4)
Supplement: Supplementary file 8 — Supplementary file8 (XLSX 26 KB) [file 394_2024_3380_MOESM8_ESM.xlsx]

## Sheet: SR with MA (Cohorts)
Supplementary Material S8. Outcome-specific certainty of evidence assessment of included systematic reviews using NutriGrade.
A) SR with MA of cohort studies					Study
					Alzahrani 2022 [14]				Fan 2022 [15]	Zhang 2022 [16]			Khodavandi 2020 [18]	Mao 2018 [19]			Pang 2018 [20]	Lai 2017 [21]
					total protein	animal protein	plant protein	dairy protein	soy protein	total protein	animal protein	plant protein	total protein	total protein cohort study design	animal protein all study designs	plant protein all study designs	total protein	total protein
1.	Risk of bias / study quality / study limitations (3 P)
	a.	No information available (0 P)								0	0	0		0	0	0
	b.	Risk of bias (2 P)*
		i.	Ascertainment of exposure1														0
		ii.	Adjusted basic & outcome relevant model1														0.5
		iii.	Assessment of outcome1														0
		iv.	Adequacy of follow-up duration1														0
	c.	Study quality (2 P)2			1	2	1	2	2				2					2
2.	Precision (1 P)
	a.	<500 events OR ≥500 events but 95% CI overlaps the null, and includes important benefit (RR: <0.8) or harm (RR: >1.2) (0 P)							0	0	0	0		0			0	0
	b.	≥500 events and the 95% CI excludes the null values; ≥500 events but 95% CI overlaps the null, and excludes important benefit (RR: <0.8) or harm (RR: >1.2) (1 P)			1	1	1	1					1		1	1
3.	Heterogeneity (1 P)				0.4	0.4	0.4		0.3					0.4
	a.	≤ 5 studies (0 P)						0		0	0	0	0		0	0	0	0
	b.	6-9 studies (if ≥10 studies; multiply points by 2):			6-9 studies	6-9 studies	6-9 studies		6-9 studies					6-9 studies
		i.	I2 (H2 and/or tau2) (0.1 P)		0.1	0.1	0.1		0.1					0.1
		ii.	CIs for I2 (0.1 P)		0	0	0		0					0
		iii.	If I2 <40% (0.3 P) skip iv.		0.3	0.3	0.3		0					0.3
		iv.	Modelling detected heterogeneity (I2≥40%) with random effects model (0.1 P)		-	-	-		0.1					-
			1.	Exploring detected heterogeneity with subgroup analysis or meta-regression (0.1 P)	-	-	-		-					-
			2.	Sensitivity analyses with higher levels of heterogeneity (0.1 P)	-	-	-		0.1					-
4.	Directness (1 P)
	a.	Differences in population; differences in intervention; surrogate markers; network meta-analysis (0 P)
	b.	No important differences in population or intervention; hard clinical outcome (1 P)			1	1	1	1	1	1	1	1	1	1	1	1	1	1
5.	Publication bias (1 P)
	a.	<5 studies OR evidence for severe bias with test or plot OR publication bias not assessed (0 P)						0		0	0	0	0				0	0
	b.	No evidence for publication bias with test or plot (5-9 studies) OR evidence for moderate/small amount of publication bias with test or plot (0.5 P)			0.5	0.5	0.5		0.5					0.5	0.5	0.5
	c.	No evidence for publication bias with test or plot (≥10 studies) (1 P)
6.	Funding bias (1 P)
	a.	Industry funding OR conflict of interest (0 P)
	b.	Private institutions, foundations, non-governmental organizations (0.5 P)							0.5	0.5	0.5	0.5
	c.	Academic institutions, research institutions (1 P)			1	1	1	1					1	1	1	1	1	1
7.	Effect size (2 P)
	a.	No effect (HR/RR: 0.80-1.20) (0 P)			0	0	0	0	0	0			0	0	0	0	0	0
	b.	Moderate effect size (HR/RR: <0.80-0.50 or >1.2-2.00) (1 P)
	c.	Large effect size (HR/RR: <0.50 or >2.00) (2 P)									1	1
8.	Dose-response (1 P)
	a.	No dose-response relationship (corresponding statistical test non- significant) (0 P)			0	0	0	1	0	0	0	0	0	0	0	0	0	0
	b.	Linear and/ or non-linear dose-response relationship (corresponding statistical test significant) (1 P)
				Overall Score3	4.9	5.9	4.9	6.0	4.3	1.5	2.5	2.5	5.0	2.9	3.5	3.5	2.5	4.0
				Meta-evidence	low	low	low	moderate	low	very low	very low	very low	low	very low	very low	very low	very low	low
	HR: hazard ratio; MA: meta-analysis/meta-analyses; P: point(s); RR: risk ratio; SR: systematic review.
	1 ≥2/3 of studies low risk of bias = 0.5 P; >1/3 of studies high risk of bias OR not assessed = 0 P; unclear risk of bias = 0.25 P)
	2 cut-off for different quality scale (≥3/4 of overall score= 2 P; ≥1/2 of overall score= 1 P; <1/2 of overall score= 0 P); i.e. Newcastle-Ottawa Scale (mean): ≥7= 2 P; 4-6.9= 1 P; 0-3.9= 0 P
	3 0-3.99: very low meta-evidence; 4-5.99: low meta-evidence; 6-7.99: moderate meta-evidence; ≥8: high meta-evidence

## Sheet: SR without MA (Cohorts)
B) SR without MA of cohort studies					Study
					Pedersen 2013 [22]
					total protein	animal protein	plant protein
1.	Risk of bias / study quality / study limitations (3 P)
	a.	No information available (0 P)
	b.	Risk of bias (2 P)*
		i.	Ascertainment of exposure1
		ii.	Adjusted basic & outcome relevant model1
		iii.	Assessment of outcome1
		iv.	Adequacy of follow-up duration1
	c.	Study quality (2 P)2			0	0	0
2.	Precision (1 P)
	a.	<500 events or <2000 participants events (0 P)			1	1	1
	b.	≥500 events or ≥2000 participants events (1 P)
3.	Heterogeneity (1 P)
	a.	>1/3 of included studies have an inconsistent result
		(i.e. point estimates and/or 95% CI did not overlap between studies) (0 P)
	b.	≥2/3 of included studies have a consistent result			1	1	1
		(i.e. point estimates and/or 95% CI did overlap between studies) (1 P)
4.	Directness (1 P)
	a.	Differences in population; differences in intervention; surrogate markers; network meta-analysis (0 P)
	b.	No important differences in population or intervention; hard clinical outcome (1 P)			1	1	1
5.	Funding bias (1 P)
	a.	Industry funding OR conflict of interest (0 P)
	b.	Private institutions, foundations, non-governmental organizations (0.5 P)
	c.	Academic institutions, research institutions (1 P)			1	1	1
6.	Effect size (2 P)
	a.	No effect for >1/3 of included studies (0 P)			0	0	0
	b.	Moderate effect size for ≥2/3 of included studies (1 P)
	c.	Large effect size for ≥2/3 of included studies (2 P)
				Overall Score3	4.0	4.0	4.0
				Meta-evidence	low	low	low
	MA: meta-analysis/meta-analyses; P: point(s); SR: systematic review.
	1 ≥2/3 of studies low risk of bias = 0.5 P; >1/3 of studies high risk of bias OR not assessed = 0 P; unclear risk of bias = 0.25 P)
	2 cut-off for different quality scale (≥3/4 of overall score= 2 P; ≥1/2 of overall score= 1 P; <1/2 of overall score= 0 P); i.e. Newcastle-Ottawa Scale (mean): ≥7= 2 P; 4-6.9= 1 P; 0-3.9= 0 P
	30-2.99: very low evidence; 3-4.49: low evidence; 4.5-5.99: moderate evidence; ≥6: high evidence
